# Supplementary material for: Effects of Biguanide-PROTACs in Pancreatic Cancer Cells
Source: Molecules. 2024 Nov 12;29(22):5329. doi: 10.3390/molecules29225329 (PMC11596947; doi:10.3390/molecules29225329)
Supplement: Supplementary file 1 [file molecules-29-05329-s001.zip]

Archive with 1 entries (1 files):
- molecules-3265032-supplementary.pdf
